# Supplementary material for: Comparative and Phylogenetic Analysis of the Chloroplast Genomes of Four Wild Species of the Genus Prunus
Source: Genes (Basel). 2025 Feb 20;16(3):239. doi: 10.3390/genes16030239 (PMC11942447; doi:10.3390/genes16030239)
Supplement: Supplementary file 1 [file genes-16-00239-s001.zip]

Archive with 3 entries (3 files):
- Supplementary figure S1.pdf
- Supplementary table S1.pdf
- Supplementary table S2.xlsx
