# Supplementary material for: Comparative and Phylogenetic Analysis of the Chloroplast Genomes of Four Wild Species of the Genus Prunus
Source: Genes (Basel). 2025 Feb 20;16(3):239. doi: 10.3390/genes16030239 (PMC11942447; doi:10.3390/genes16030239)
Supplement: Supplementary file 1 [file genes-16-00239-s001.zip › Supplementary table S2.xlsx]

## Sheet: Sheet1
	Table S2 The relative synonymous codon usage of four wild Prunus spp. chloroplast genomes
	Prunus armeniaca					Prunus divaricata					Prunus domestica					Prunus tianshanica
	Amino acids	Codon	Number	RSCU	Number of amino acids	Amino acids	Codon	Number	RSCU	Number of amino acids	Amino acids	Codon	Number	RSCU	Number of amino acids	Amino acids	Codon	Number	RSCU	Number of amino acids
	Ter	UAA	1353	1.3035	3114	Ter	UAA	1390	1.2974	3214	Ter	UAA	1367	1.3136	3122	Ter	UAA	1273	1.2963	2946
		UAG	814	0.7842			UAG	792	0.7393			UAG	765	0.7351			UAG	701	0.7138
		UGA	947	0.9123			UGA	1032	0.9633			UGA	990	0.9513			UGA	972	0.9898
	Ala	GCA	452	1.2224	1479	Ala	GCA	407	1.1204	1453	Ala	GCA	422	1.0704	1577	Ala	GCA	401	1.0477	1531
		GCC	351	0.9493			GCC	334	0.9195			GCC	382	0.9689			GCC	360	0.9406
		GCG	227	0.6139			GCG	261	0.7185			GCG	237	0.6011			GCG	259	0.6767
		GCU	449	1.2143			GCU	451	1.2416			GCU	536	1.3595			GCU	511	1.3351
	Cys	UGC	430	0.7433	1157	Cys	UGC	504	0.8051	1252	Cys	UGC	427	0.7465	1144	Cys	UGC	421	0.7328	1149
		UGU	727	1.2567			UGU	748	1.1949			UGU	717	1.2535			UGU	728	1.2672
	Asp	GAC	404	0.5383	1501	Asp	GAC	394	0.5657	1393	Asp	GAC	410	0.5586	1468	Asp	GAC	398	0.559	1424
		GAU	1097	1.4617			GAU	999	1.4343			GAU	1058	1.4414			GAU	1026	1.441
	Glu	GAA	1233	1.3505	1826	Glu	GAA	1232	1.3651	1805	Glu	GAA	1302	1.4068	1851	Glu	GAA	1277	1.3761	1856
		GAG	593	0.6495			GAG	573	0.6349			GAG	549	0.5932			GAG	579	0.6239
	Phe	UUC	1424	0.7712	3693	Phe	UUC	1554	0.7973	3898	Phe	UUC	1433	0.7564	3789	Phe	UUC	1374	0.7405	3711
		UUU	2269	1.2288			UUU	2344	1.2027			UUU	2356	1.2436			UUU	2337	1.2595
	Gly	GGA	748	1.3316	2247	Gly	GGA	751	1.3459	2232	Gly	GGA	806	1.4085	2289	Gly	GGA	769	1.3825	2225
		GGC	360	0.6409			GGC	341	0.6111			GGC	338	0.5907			GGC	337	0.6058
		GGG	562	1.0004			GGG	569	1.0197			GGG	576	1.0066			GGG	564	1.0139
		GGU	577	1.0271			GGU	571	1.0233			GGU	569	0.9943			GGU	555	0.9978
	His	CAC	418	0.6049	1382	His	CAC	417	0.6318	1320	His	CAC	390	0.5774	1351	His	CAC	437	0.685	1276
		CAU	964	1.3951			CAU	903	1.3682			CAU	961	1.4226			CAU	839	1.315
	Ile	AUA	1660	1.1131	4474	Ile	AUA	1610	1.0175	4747	Ile	AUA	1578	1.0341	4578	Ile	AUA	1717	1.1108	4637
		AUC	1041	0.698			AUC	1191	0.7527			AUC	1158	0.7588			AUC	1026	0.6638
		AUU	1773	1.1889			AUU	1946	1.2298			AUU	1842	1.2071			AUU	1894	1.2254
	Lys	AAA	2145	1.3857	3096	Lys	AAA	2157	1.3783	3130	Lys	AAA	2165	1.3981	3097	Lys	AAA	2172	1.3786	3151
		AAG	951	0.6143			AAG	973	0.6217			AAG	932	0.6019			AAG	979	0.6214
	Leu	CUA	838	0.9232	5446	Leu	CUA	700	0.8335	5039	Leu	CUA	754	0.8541	5297	Leu	CUA	811	0.8968	5426
		CUC	653	0.7194			CUC	686	0.8168			CUC	663	0.751			CUC	655	0.7243
		CUG	500	0.5509			CUG	467	0.5561			CUG	475	0.538			CUG	480	0.5308
		CUU	1046	1.1524			CUU	983	1.1705			CUU	1044	1.1826			CUU	1070	1.1832
		UUA	1336	1.4719			UUA	1107	1.3181			UUA	1298	1.4703			UUA	1285	1.4209
		UUG	1073	1.1822			UUG	1096	1.305			UUG	1063	1.2041			UUG	1125	1.244
	Met	AUG	879	1	879	Met	AUG	872	1	872	Met	AUG	846	1	846	Met	AUG	922	1	922
	Asn	AAC	838	0.6194	2706	Asn	AAC	852	0.6178	2758	Asn	AAC	788	0.6069	2597	Asn	AAC	809	0.5929	2729
		AAU	1868	1.3806			AAU	1906	1.3822			AAU	1809	1.3931			AAU	1920	1.4071
	Pro	CCA	759	1.2326	2463	Pro	CCA	715	1.2354	2315	Pro	CCA	759	1.2592	2411	Pro	CCA	771	1.2531	2461
		CCC	628	1.0199			CCC	592	1.0229			CCC	578	0.9589			CCC	607	0.9866
		CCG	421	0.6837			CCG	375	0.6479			CCG	410	0.6802			CCG	436	0.7087
		CCU	655	1.0637			CCU	633	1.0937			CCU	664	1.1016			CCU	647	1.0516
	Gln	CAA	1053	1.3613	1547	Gln	CAA	1010	1.4136	1429	Gln	CAA	1025	1.3908	1474	Gln	CAA	994	1.3561	1466
		CAG	494	0.6387			CAG	419	0.5864			CAG	449	0.6092			CAG	472	0.6439
	Arg	AGA	994	1.8661	3196	Arg	AGA	1039	1.8989	3283	Arg	AGA	1058	1.9312	3287	Arg	AGA	1026	1.9207	3205
		AGG	600	1.1264			AGG	636	1.1624			AGG	586	1.0697			AGG	585	1.0952
		CGA	558	1.0476			CGA	562	1.0271			CGA	554	1.0113			CGA	556	1.0409
		CGC	270	0.5069			CGC	252	0.4606			CGC	267	0.4874			CGC	274	0.5129
		CGG	391	0.734			CGG	376	0.6872			CGG	399	0.7283			CGG	387	0.7245
		CGU	383	0.719			CGU	418	0.7639			CGU	423	0.7721			CGU	377	0.7058
	Ser	AGC	420	0.5449	4625	Ser	AGC	549	0.696	4733	Ser	AGC	484	0.6291	4616	Ser	AGC	445	0.5418	4928
		AGU	663	0.8601			AGU	686	0.8696			AGU	665	0.8644			AGU	703	0.8559
		UCA	962	1.248			UCA	882	1.1181			UCA	934	1.214			UCA	1030	1.2541
		UCC	857	1.1118			UCC	921	1.1675			UCC	853	1.1088			UCC	894	1.0885
		UCG	588	0.7628			UCG	595	0.7543			UCG	575	0.7474			UCG	655	0.7975
		UCU	1135	1.4724			UCU	1100	1.3945			UCU	1105	1.4363			UCU	1201	1.4623
	Thr	ACA	690	1.1984	2303	Thr	ACA	690	1.1655	2368	Thr	ACA	686	1.1697	2346	Thr	ACA	727	1.2265	2371
		ACC	563	0.9779			ACC	645	1.0895			ACC	603	1.0281			ACC	588	0.992
		ACG	388	0.6739			ACG	379	0.6402			ACG	362	0.6172			ACG	391	0.6596
		ACU	662	1.1498			ACU	654	1.1047			ACU	695	1.185			ACU	665	1.1219
	Val	GUA	741	1.2148	2440	Val	GUA	717	1.2122	2366	Val	GUA	739	1.2394	2385	Val	GUA	789	1.3025	2423
		GUC	410	0.6721			GUC	430	0.727			GUC	435	0.7296			GUC	396	0.6537
		GUG	411	0.6738			GUG	431	0.7287			GUG	398	0.6675			GUG	421	0.695
		GUU	878	1.4393			GUU	788	1.3322			GUU	813	1.3635			GUU	817	1.3487
	Trp	UGG	693	1	693	Trp	UGG	644	1	644	Trp	UGG	622	1	622	Trp	UGG	643	1	643
	Tyr	UAC	770	0.634	2429	Tyr	UAC	822	0.6916	2377	Tyr	UAC	737	0.6359	2318	Tyr	UAC	682	0.618	2207
		UAU	1659	1.366			UAU	1555	1.3084			UAU	1581	1.3641			UAU	1525	1.382
